# Supplementary material for: Abundance of Yersinia pestis Nucleic Acids in Soil from Rattus tanezumi Plague Foci in Yunnan Using ddPCR
Source: Pathogens. 2026 Jun 9;15(6):616. doi: 10.3390/pathogens15060616 (PMC13305461; doi:10.3390/pathogens15060616)
Supplement: Supplementary file 1 [file pathogens-15-00616-s001.zip]

Archive with 1 entries (1 files):
- pathogens-4199047-supplementary.xlsx
