# Supplementary material for: Abundance of Yersinia pestis Nucleic Acids in Soil from Rattus tanezumi Plague Foci in Yunnan Using ddPCR
Source: Pathogens. 2026 Jun 9;15(6):616. doi: 10.3390/pathogens15060616 (PMC13305461; doi:10.3390/pathogens15060616)
Supplement: Supplementary file 1 [file pathogens-15-00616-s001.zip › pathogens-4199047-supplementary.xlsx]

## Sheet: Table S1
Table S1. Primers and probes for detecting Y. pestis.
Target gene	Oligo name	Sequence 5’ to 3	Amplicon size (bp)
caf1	caf1-FP	TCGATGTTTCCATTGTCCATAA	113
	caf1-RP	GCAGATTTAACTGCAAGCACC
	caf1-P	FAM-AAGAGTGATGCGGGCTGGTTCAAC-BHQ1
ypo0392	ypo0392-FP	TTGCTTTGAATGAATTGGTGAA	127
	ypo0392-RP	ATTTCGTCTACCGACATACCGT
	ypo0392-P	VIC-CGTATGACGCATTCTCTCCAGATGTTA-BHQ1

## Sheet: Table S2
Table S2. Information of soil samples and ddPCR copy numbers.
No.	Sample ID	caf1 Copy Number/μL	ypo0392 Copy Number/μL	caf1 Copy Number/reaction	ypo0392 Copy Number/reaction	caf1 Copy Number/gram soil	ypo0392 Copy Number/gram soil	Sampling Location	Epidemiological Type	Soil Type	Habitat Type	Determination of Yersinia pestis
1	LC-2	0.74	0.19	14.8	3.8	69.06	17.73	Longchuan	Plague Focus	Lateritic Red Soil	Vegetable Garden	‘-
2	LC-8	0.91	0	18.2	0	12.13	0	Longchuan	Plague Focus	Lateritic Red Soil	Forest	‘-
3	LC-9	0	0	0	0	0	0	Longchuan	Plague Focus	Lateritic Red Soil	Farmland	‘-
4	LC-18	0	0	0	0	0	0	Longchuan	Plague Focus	Lateritic Red Soil	Vegetable Garden	‘-
5	LC-20	0.07	0	1.4	0	6.53	0	Longchuan	Plague Focus	Lateritic Red Soil	Forest	‘-
6	LC-21	0.07	0	1.4	0	6.53	0	Longchuan	Plague Focus	Lateritic Red Soil	Farmland	‘-
7	FQ-24	1.6	0.62	32	12.4	149.33	57.86	Fengqing	Plague Focus	Lateritic Red Soil	Forest	‘-
8	FQ-25	5.5	0.79	110	15.8	513.33	73.73	Fengqing	Plague Focus	Lateritic Red Soil	Farmland	‘+
9	FQ-26	0	0	0	0	0	0	Fengqing	Plague Focus	Lateritic Red Soil	Forest	‘-
10	FQ-27	0	0	0	0	0	0	Fengqing	Plague Focus	Lateritic Red Soil	Forest	‘-
11	FQ-28	0	0	0	0	0	0	Fengqing	Plague Focus	Lateritic Red Soil	Vegetable Garden	‘-
12	NJ-38	4.6	1.4	92	28	429.33	130.66	Nanjian	Non-Plague Focus	Red Soil	Farmland	‘+
13	YM-8	4.1	0.76	82	15.2	382.66	70.93	Yuanmou	Non-Plague Focus	Dry Red Soil	Farmland	‘-
14	YM-10	7.2	1.1	144	22	672	102.66	Yuanmou	Non-Plague Focus	Dry Red Soil	Farmland	‘+
15	LF-11	4.9	1	98	20	457.33	93.33	Lufeng	Non-Plague Focus	Purple Soil	Farmland	‘+
16	LF-19	6.7	1.1	134	22	625.33	102.66	Lufeng	Non-Plague Focus	Purple Soil	Forest	‘+
17	LF-20	3.8	0.8	76	16	354.66	74.66	Lufeng	Non-Plague Focus	Purple Soil	Farmland	‘+
18	FM-25	2.1	0.44	42	8.8	196	41.06	Fumin	Plague Focus	Purple Soil	Farmland	‘-
19	FM-26	2.9	0.51	58	10.2	270.66	47.6	Fumin	Plague Focus	Purple Soil	Farmland	‘-
20	CJ-36	3.2	0.38	64	7.6	298.66	35.46	Chengjiang	Non-Plague Focus	Paddy Soil	Farmland	‘-
21	ZY-3	2.2	0.48	44	9.6	205.33	44.8	Zhenyuan	Plague Focus	Paddy Soil	Vegetable Garden	‘-
22	ZY-10	5.9	1.6	118	32	550.66	149.33	Zhenyuan	Plague Focus	Paddy Soil	Farmland	‘+
23	MJ-16	4.1	1	82	20	382.66	93.33	Mojiang	Plague Focus	Lateritic Red Soil	Vegetable Garden	‘+
24	MJ-17	5.6	1.1	112	22	522.66	102.66	Mojiang	Plague Focus	Lateritic Red Soil	Farmland	‘+
25	YJ-21	2.1	0.45	42	9	196	42	Yuanjiang	Plague Focus	Dry Red Soil	Farmland	‘-
26	YJ-22	11.2	2.5	224	50	1045.33	233.33	Yuanjiang	Plague Focus	Dry Red Soil	Farmland	‘+
27	JH-32	6.5	1.5	130	30	606.66	140	Jinghong	Plague Focus	Laterite	Farmland	‘+
28	JH-33	16.7	5.1	334	102	1558.66	476	Jinghong	Plague Focus	Laterite	Farmland	‘+
29	JH-34	6.7	1.8	134	36	625.33	168	Jinghong	Plague Focus	Laterite	Vegetable Garden	‘+
30	QB-1	0	0	0	0	0	0	Qiubei	Plague Focus	Red Soil	Forest	‘-
31	QB-2	0	0	0	0	0	0	Qiubei	Plague Focus	Red Soil	Vegetable Garden	‘-
32	QB-3	0	0	0	0	0	0	Qiubei	Plague Focus	Red Soil	Farmland	‘-
33	QB-4	0	0	0	0	0	0	Qiubei	Plague Focus	Red Soil	Farmland	‘-
34	QB-5	0.06	0	1.2	0	5.6	0	Qiubei	Plague Focus	Red Soil	Farmland	‘-
35	QB-6	0.06	0.18	1.2	3.6	5.6	16.8	Qiubei	Plague Focus	Red Soil	Forest	‘-
36	QB-7	0.06	0.06	1.2	1.2	5.6	5.6	Qiubei	Plague Focus	Red Soil	Vegetable Garden	‘-
37	QB-8	0	0	0	0	0	0	Qiubei	Plague Focus	Red Soil	Forest	‘-
38	QB-9	0	0.06	0	1.2	0	5.6	Qiubei	Plague Focus	Red Soil	Farmland	‘-
39	QB-10	0.07	0	1.4	0	6.53	0	Qiubei	Plague Focus	Red Soil	Forest	‘-
40	YS-11	0.06	0	1.2	0	5.6	0	Yanshan	Plague Focus	Paddy Soil	Farmland	‘-
41	YS-12	0	0.06	0	1.2	0	5.6	Yanshan	Plague Focus	Paddy Soil	Farmland	‘-
42	YS-13	0	0	0	0	0	0	Yanshan	Plague Focus	Paddy Soil	Forest	‘-
43	YS-14	0	0	0	0	0	0	Yanshan	Plague Focus	Paddy Soil	Vegetable Garden	‘-
44	YS-15	0	0	0	0	0	0	Yanshan	Plague Focus	Paddy Soil	Farmland	‘-
45	YS-16	0.12	0.06	2.4	1.2	11.2	5.6	Yanshan	Plague Focus	Paddy Soil	Vegetable Garden	‘-
46	YS-17	0.06	0	1.2	0	5.6	0	Yanshan	Plague Focus	Paddy Soil	Vegetable Garden	‘-
47	YS-18	0	0	0	0	0	0	Yanshan	Plague Focus	Paddy Soil	Farmland	‘-
48	YS-19	0	0	0	0	0	0	Yanshan	Plague Focus	Paddy Soil	Forest	‘-
49	YS-20	0.14	0	2.8	0	13.06	0	Yanshan	Plague Focus	Paddy Soil	Forest	‘-
50	PB-21	0	0	0	0	0	0	Pingbian	Plague Focus	Cinder Soil	Vegetable Garden	‘-
51	PB-22	0	0.13	0	2.6	0	12.13	Pingbian	Plague Focus	Cinder Soil	Farmland	‘-
52	PB-24	0.13	0	2.6	0	12.13	0	Pingbian	Plague Focus	Cinder Soil	Farmland	‘-
53	PB-25	0.26	0.06	5.2	1.2	24.26	5.6	Pingbian	Plague Focus	Cinder Soil	Farmland	‘-
54	PB-26	0	0.17	0	3.4	0	15.86	Pingbian	Plague Focus	Cinder Soil	Farmland	‘-
55	PB-27	0	0.07	0	1.4	0	6.53	Pingbian	Plague Focus	Cinder Soil	Forest	‘-
56	PB-28	0	0.16	0	3.2	0	14.93	Pingbian	Plague Focus	Cinder Soil	Farmland	‘-
57	PB-29	0.08	0.16	1.6	3.2	7.46	14.93	Pingbian	Plague Focus	Cinder Soil	Vegetable Garden	‘-
58	PB-30	0	0	0	0	0	0	Pingbian	Plague Focus	Cinder Soil	Farmland	‘-
59	SF-1	0	0	0	0	0	0	Shuifu	Non-Plague Focus	Yellow Soil	Vegetable Garden	‘-
60	SF-2	0	0.06	0	1.2	0	5.6	Shuifu	Non-Plague Focus	Yellow Soil	Forest	‘-
61	SF-3	0.06	0	1.2	0	5.6	0	Shuifu	Non-Plague Focus	Yellow Soil	Forest	‘-
62	SF-4	0	0	0	0	0	0	Shuifu	Non-Plague Focus	Yellow Soil	Forest	‘-
63	SF-5	0	0	0	0	0	0	Shuifu	Non-Plague Focus	Yellow Soil	Vegetable Garden	‘-
64	SF-6	0.06	0	1.2	0	5.6	0	Shuifu	Non-Plague Focus	Yellow Soil	Farmland	‘-
65	SF-7	0	0	0	0	0	0	Shuifu	Non-Plague Focus	Yellow Soil	Forest	‘-
66	SF-8	0	0	0	0	0	0	Shuifu	Non-Plague Focus	Yellow Soil	Forest	‘-
67	SF-9	0	0	0	0	0	0	Shuifu	Non-Plague Focus	Yellow Soil	Farmland	‘-
68	SF-10	0.06	0	1.2	0	5.6	0	Shuifu	Non-Plague Focus	Yellow Soil	Vegetable Garden	‘-
69	QJ-11	0.06	0	1.2	0	5.6	0	Qiaojia	Non-Plague Focus	Yellow Brown Soil	Forest	‘-
70	QJ-12	0	0.06	0	1.2	0	5.6	Qiaojia	Non-Plague Focus	Yellow Brown Soil	Forest	‘-
71	QJ-13	0	0	0	0	0	0	Qiaojia	Non-Plague Focus	Yellow Brown Soil	Forest	‘-
72	QJ-14	0	0	0	0	0	0	Qiaojia	Non-Plague Focus	Yellow Brown Soil	Farmland	‘-
73	QJ-15	0.06	0	1.2	0	5.6	0	Qiaojia	Non-Plague Focus	Yellow Brown Soil	Forest	‘-
74	QJ-16	0	0	0	0	0	0	Qiaojia	Non-Plague Focus	Yellow Brown Soil	Farmland	‘-
75	QJ-17	0	0.06	0	1.2	0	5.6	Qiaojia	Non-Plague Focus	Yellow Brown Soil	Farmland	‘-
76	QJ-18	0.06	0.06	1.2	1.2	5.6	5.6	Qiaojia	Non-Plague Focus	Yellow Brown Soil	Farmland	‘-
77	QJ-19	0	0	0	0	0	0	Qiaojia	Non-Plague Focus	Yellow Brown Soil	Forest	‘-
78	QJ-20	0.12	0	2.4	0	11.2	0	Qiaojia	Non-Plague Focus	Yellow Brown Soil	Forest	‘-

## Sheet: Table S3
Table S3. Pairwise comparisons of positive rates among different soil types.
Sample 1-Sample 2	P-value	P-value (corrected)
Laterite-Yellow Soil	0.003497	0.125892
Laterite-Yellow Brown Soil	0.003497	0.125892
Laterite-Cinder Soil	0.004545	0.16362
Laterite-Paddy Soil	0.007143	0.257148
Laterite-Red Soil	0.010989	0.395604
Laterite-Lateritic Red Soil	0.035714	1
Laterite-Dry Red Soil	0.428571	1
Laterite-Purple Soil	0.464286	1
Purple Soil-Yellow Soil	0.021978	0.791208
Purple Soil-Yellow Brown Soil	0.021978	0.791208
Purple Soil-Cinder Soil	0.027473	0.989028
Purple Soil-Paddy Soil	0.044118	1
Purple Soil-Red Soil	0.063187	1
Purple Soil-Lateritic Red Soil	0.268207	1
Purple Soil-
Purple Soil-Dry Red Soil	1	1
Dry Red Soil-Yellow Soil	0.065934	1
Dry Red Soil-Yellow Brown Soil	0.065934	1
Dry Red Soil-Cinder Soil	0.076923	1
Dry Red Soil-Paddy Soil	0.120588	1
Dry Red Soil-Red Soil	0.153846	1
Dry Red Soil-Lateritic Red Soil	0.537815	1
Lateritic Red Soil-Yellow Soil	0.229249	1
Lateritic Red Soil-Yellow Brown Soil	0.229249	1
Lateritic Red Soil-Cinder Soil	0.24026	1
Lateritic Red Soil-Paddy Soil	0.593043	1
Lateritic Red Soil-Red Soil	0.596273	1
Red Soil-Yellow Soil	1	1
Red Soil-Yellow Brown Soil	1	1
Red Soil-Paddy Soil	1	1
Red Soil-Cinder Soil	1	1
Paddy Soil-Yellow Soil	1	1
Paddy Soil-Yellow Brown Soil	1	1
Paddy Soil-Cinder Soil	1	1
Cinder Soil-Yellow Soil	1	1
Cinder Soil-Yellow Brown Soil	1	1
Yellow Soil-Yellow Brown Soil	1	1
The null hypothesis of "identical distribution between Sample 1 and Sample 2" was tested for each row. Asymptotic significance (two-tailed test) is presented. The significance level was set at 0.05.Significance values were adjusted using the Bonferroni correction for multiple comparisons.

## Sheet: Table S4
Table S4. Statistical comparison of carf1 copy number among different soil types.
Sample 1-Sample 2	P-value	P-value (corrected)
Yellow Soil-Yellow Brown Soil	0.731	1
Yellow Soil-Cinder Soil	0.627	1
Yellow Soil- Red Soil	0.487	1
Yellow Soil-Paddy Soil	0.125	1
Yellow Soil-Lateritic Red Soil	0.032	1
Yellow Soil-Purple Soil	0.001	0.02
Yellow Soil-Dry Red Soil	0	0.017
Yellow Soil-Laterite	0	0.015
Yellow Brown Soil-Cinder Soil	0.879	1
Yellow Brown Soil-Red Soil	0.732	1
Yellow Brown Soil-Paddy Soil	0.243	1
Yellow Brown Soil-Lateritic Red Soil	0.075	1
Yellow Brown Soil-Purple Soil	0.002	0.055
Yellow Brown Soil-Dry Red Soil	0.001	0.043
Yellow Brown Soil-Lateritic	0.001	0.036
Cinder Soil-Red Soil	0.859	1
Cinder Soil-Paddy Soil	0.331	1
Cinder Soil-Lateritic Red Soil	0.117	1
Cinder Soil-Purple Soil	0.003	0.101
Cinder Soil-Dry Red Soil	0.002	0.076
Cinder Soil-Lateritic	0.002	0.059
Red Soil-Paddy Soil	0.404	1
Red Soil-Lateritic Red Soil	0.144	1
Red Soil-Purple Soil	0.003	0.117
Red Soil-Dry Red Soil	0.002	0.089
Red Soil-Lateritic	0.002	0.07
Paddy Soil-Lateritic Red Soil	0.511	1
Paddy Soil-Purple Soil	0.018	0.645
Paddy Soil-Dry Red Soil	0.013	0.457
Paddy Soil-Lateritic	0.009	0.318
Lateritic Red Soil-Purple Soil	0.06	1
Lateritic Red Soil-Dry Red Soil	0.041	1
Lateritic Red Soil-Lateritic	0.027	0.961
Purple Soil-Dry Red Soil	0.789	1
Purple Soil-Lateritic	0.555	1
Dry Red Soil-Lateritic	0.741	1
The null hypothesis of "identical distribution between Sample 1 and Sample 2" was tested for each row. Asymptotic significance (two-tailed test) is presented. The significance level was set at 0.05.Significance values were adjusted using the Bonferroni correction for multiple comparisons.

## Sheet: Table S5
Table S5. Statistical comparison of ypo0392 copy number among different soil types.
Sample 1-Sample 2	P-value	P-value (corrected)
Yellow Soil-Yellow Brown Soil	0.608	1
Yellow Soil- Red Soil	0.281	1
Yellow Soil-Paddy Soil	0.168	1
Yellow Soil-Cinder Soil	0.062	1
Yellow Soil-Lateritic Red Soil	0.041	1
Yellow Soil-Purple Soil	0	0.009
Yellow Soil-Dry Red Soil	0	0.011
Yellow Soil-Laterite	0	0.005
Yellow Brown Soil-Red Soil	0.579	1
Yellow Brown Soil-Paddy Soil	0.405	1
Yellow Brown Soil-Cinder Soil	0.172	1
Yellow Brown Soil-Lateritic Red Soil	0.134	1
Yellow Brown Soil-Purple Soil	0.001	0.043
Yellow Brown Soil-Dry Red Soil	0.001	0.047
Yellow Brown Soil-Lateritic	0.001	0.019
Red Soil-Paddy Soil	0.792	1
Red Soil-Cinder Soil	0.392	1
Red Soil-Lateritic Red Soil	0.344	1
Red Soil-Purple Soil	0.004	0.16
Red Soil-Dry Red Soil	0.005	0.162
Red Soil-Lateritic	0.002	0.062
Paddy Soil-Cinder Soil	0.523	1
Paddy Soil-Lateritic Red Soil	0.477	1
Paddy Soil-Purple Soil	0.007	0.242
Paddy Soil-Dry Red Soil	0.007	0.241
Paddy Soil-Lateritic	0.003	0.092
Cinder Soil-Lateritic Red Soil	0.995	1
Cinder Soil-Purple Soil	0.039	1
Cinder Soil-Dry Red Soil	0.034	1
Cinder Soil-Lateritic	0.013	0.469
Lateritic Red Soil-Purple Soil	0.029	1
Lateritic Red Soil-Dry Red Soil	0.026	0.944
Lateritic Red Soil-Lateritic	0.01	0.355
Purple Soil-Dry Red Soil	0.853	1
Purple Soil-Lateritic	0.488	1
Dry Red Soil-Lateritic	0.617	1
The null hypothesis of "identical distribution between Sample 1 and Sample 2" was tested for each row. Asymptotic significance (two-tailed test) is presented. The significance level was set at 0.05.Significance values were adjusted using the Bonferroni correction for multiple comparisons.

## Sheet: Table S6
Table S6. Statistical comparison of ypo0392 copy number among different habitat types.
Sample 1-Sample 2	P-value	P-value (corrected)
Forest-Vegetable Garden	0.291	0.873
Forest-Farmland	0.01	0.031
Vegetable Garden-Farmland	0.275	0.825
The null hypothesis of "identical distribution between Sample 1 and Sample 2" was tested for each row. Asymptotic significance (two-tailed test) is presented. The significance level was set at 0.05.Significance values were adjusted using the Bonferroni correction for multiple comparisons.
